# Supplementary material for: ABIOTIC STRESS GENE 1 mediates aroma volatiles accumulation by activating MdLOX1a in apple
Source: Hortic Res. 2024 Aug 8;11(10):uhae215. doi: 10.1093/hr/uhae215 (PMC11464680; doi:10.1093/hr/uhae215)
Supplement: Web_Material_uhae215 [file web_material_uhae215.zip]

Archive with 2 entries (2 files):
- Supplemental figures.pdf
- Supplemental tables.pdf
